# Supplementary material for: Diagnostic Accuracy of DNA-Methylation in Detection of Cervical Dysplasia: Findings from a Population-Based Screening Program
Source: Cancers (Basel). 2024 May 23;16(11):1986. doi: 10.3390/cancers16111986 (PMC11171015; doi:10.3390/cancers16111986)
Supplement: Supplementary file 1 [file cancers-16-01986-s001.zip]

Archive with 1 entries (1 files):
- cancers-3005105-supplementary.pdf
